# Supplementary material for: The global trends and clinical progress in influenza co-infection: a visualization and bibliometric analysis (2005–2025)
Source: Front Microbiol. 2025 Oct 8;16:1658752. doi: 10.3389/fmicb.2025.1658752 (PMC12540439; doi:10.3389/fmicb.2025.1658752)
Supplement: Supplementary file 2 [file Table_1.xlsx]

## Sheet: Sheet1
Sources	Articles
PLOS ONE	129
BMC INFECTIOUS DISEASES	85
VIRUSES-BASEL	81
JOURNAL OF MEDICAL VIROLOGY	79
JOURNAL OF VIROLOGY	63
INFLUENZA AND OTHER RESPIRATORY VIRUSES	62
JOURNAL OF INFECTIOUS DISEASES	58
FRONTIERS IN IMMUNOLOGY	52
PEDIATRIC INFECTIOUS DISEASE JOURNAL	46
SCIENTIFIC REPORTS	44
VIROLOGY JOURNAL	44
FRONTIERS IN MICROBIOLOGY	42
JOURNAL OF CLINICAL VIROLOGY	37
VETERINARY MICROBIOLOGY	37
PLOS PATHOGENS	33
JOURNAL OF IMMUNOLOGY	29
PATHOGENS	28
FRONTIERS IN CELLULAR AND INFECTION MICROBIOLOGY	26
MBIO	26
VACCINE	26
CLINICAL INFECTIOUS DISEASES	25
EUROPEAN JOURNAL OF CLINICAL MICROBIOLOGY & INFECTIOUS DISEASES	24
INFECTION AND IMMUNITY	24
MICROORGANISMS	23
OPEN FORUM INFECTIOUS DISEASES	23
INTERNATIONAL JOURNAL OF INFECTIOUS DISEASES	22
JOURNAL OF VIROLOGICAL METHODS	22
VIROLOGY	22
AVIAN DISEASES	21
EMERGING INFECTIOUS DISEASES	21
JOURNAL OF CLINICAL MICROBIOLOGY	21
JOURNAL OF INFECTION	21
CLINICAL MICROBIOLOGY AND INFECTION	20
FRONTIERS IN PUBLIC HEALTH	20
VETERINARY RESEARCH	19
JOURNAL OF INFECTION AND PUBLIC HEALTH	18
VACCINES	18
AVIAN PATHOLOGY	17
TRANSBOUNDARY AND EMERGING DISEASES	17
ARCHIVES OF VIROLOGY	16
EMERGING MICROBES & INFECTIONS	16
MICROBIOLOGY SPECTRUM	16
ANTIBIOTICS-BASEL	15
BMC VETERINARY RESEARCH	15
VIRUS RESEARCH	15
DIAGNOSTICS	14
EPIDEMIOLOGY AND INFECTION	14
FRONTIERS IN VETERINARY SCIENCE	13
MEDICINE	13
POULTRY SCIENCE	13
PROCEEDINGS OF THE NATIONAL ACADEMY OF SCIENCES OF THE UNITED STATES OF AMERICA	13
AMERICAN JOURNAL OF TROPICAL MEDICINE AND HYGIENE	12
DIAGNOSTIC MICROBIOLOGY AND INFECTIOUS DISEASE	12
INFECTION GENETICS AND EVOLUTION	12
JOURNAL OF MICROBIOLOGY IMMUNOLOGY AND INFECTION	12
NATURE COMMUNICATIONS	12
ANTIVIRAL RESEARCH	11
FRONTIERS IN PEDIATRICS	11
JOURNAL OF GENERAL VIROLOGY	11
JOURNAL OF INFECTION IN DEVELOPING COUNTRIES	11
JOURNAL OF THORACIC DISEASE	11
TRANSPLANT INFECTIOUS DISEASE	11
BIOMED RESEARCH INTERNATIONAL	10
CRITICAL CARE	10
FRONTIERS IN MEDICINE	10
INFECTION AND DRUG RESISTANCE	10
MICROBIAL PATHOGENESIS	10
PEDIATRIC PULMONOLOGY	10
CELL REPORTS	9
EUROSURVEILLANCE	9
INFECTION	9
INTERNATIONAL JOURNAL OF ENVIRONMENTAL RESEARCH AND PUBLIC HEALTH	9
JAPANESE JOURNAL OF INFECTIOUS DISEASES	9
JOURNAL OF ANTIMICROBIAL CHEMOTHERAPY	9
JUNDISHAPUR JOURNAL OF MICROBIOLOGY	9
MICROBES AND INFECTION	9
VETERINARY SCIENCES	9
AMERICAN JOURNAL OF RESPIRATORY AND CRITICAL CARE MEDICINE	8
BMC PEDIATRICS	8
BMC PULMONARY MEDICINE	8
CLINICAL LABORATORY	8
INFECTIOUS DISEASES	8
INTERNATIONAL JOURNAL OF MOLECULAR SCIENCES	8
PEDIATRIC CRITICAL CARE MEDICINE	8
PLOS NEGLECTED TROPICAL DISEASES	8
JOURNAL OF CLINICAL MEDICINE	7
JOURNAL OF VETERINARY DIAGNOSTIC INVESTIGATION	7
MSPHERE	7
PLOS COMPUTATIONAL BIOLOGY	7
VIRULENCE	7
VIRUS GENES	7
ANIMALS	6
BMJ OPEN	6
BRAZILIAN JOURNAL OF MICROBIOLOGY	6
CELL HOST & MICROBE	6
CHILDREN-BASEL	6
HELIYON	6
JOURNAL OF FUNGI	6
JOURNAL OF INFECTION AND CHEMOTHERAPY	6
LANCET MICROBE	6
PEDIATRICS	6
THORAX	6
VIRUS EVOLUTION	6
ACTA PAEDIATRICA	5
BIOMEDICINES	5
BMC PUBLIC HEALTH	5
CLINICAL MICROBIOLOGY REVIEWS	5
CURRENT OPINION IN CRITICAL CARE	5
CURRENT OPINION IN PULMONARY MEDICINE	5
EPIDEMIOLOGY & INFECTION	5
EXPERT REVIEW OF ANTI-INFECTIVE THERAPY	5
EXPERT REVIEW OF RESPIRATORY MEDICINE	5
INFECTIOUS DISEASES AND THERAPY	5
INTERNAL MEDICINE	5
INTERNATIONAL JOURNAL OF GENERAL MEDICINE	5
ISCIENCE	5
ITALIAN JOURNAL OF PEDIATRICS	5
JCI INSIGHT	5
JMIR PUBLIC HEALTH AND SURVEILLANCE	5
JOURNAL OF CLINICAL INVESTIGATION	5
JOURNAL OF CLINICAL LABORATORY ANALYSIS	5
JOURNAL OF EXPERIMENTAL MEDICINE	5
JOURNAL OF MEDICAL MICROBIOLOGY	5
JOURNAL OF THEORETICAL BIOLOGY	5
MEDICINA-LITHUANIA	5
NEW MICROBIOLOGICA	5
SCANDINAVIAN JOURNAL OF INFECTIOUS DISEASES	5
SEMINARS IN RESPIRATORY AND CRITICAL CARE MEDICINE	5
TROPICAL MEDICINE AND INFECTIOUS DISEASE	5
ACTA BIOCHIMICA POLONICA	4
ACTA VIROLOGICA	4
AMERICAN JOURNAL OF PHYSIOLOGY-LUNG CELLULAR AND MOLECULAR PHYSIOLOGY	4
ANNALS OF INTENSIVE CARE	4
APMIS	4
APPLIED MICROBIOLOGY AND BIOTECHNOLOGY	4
BRAZILIAN JOURNAL OF INFECTIOUS DISEASES	4
CANADIAN JOURNAL OF INFECTIOUS DISEASES & MEDICAL MICROBIOLOGY	4
COMPARATIVE IMMUNOLOGY MICROBIOLOGY AND INFECTIOUS DISEASES	4
CURRENT OPINION IN IMMUNOLOGY	4
CURRENT OPINION IN INFECTIOUS DISEASES	4
EPIDEMICS	4
EUROPEAN JOURNAL OF IMMUNOLOGY	4
FUTURE MICROBIOLOGY	4
HUMAN VACCINES & IMMUNOTHERAPEUTICS	4
INDIAN JOURNAL OF PEDIATRICS	4
INTENSIVE CARE MEDICINE	4
INTERNATIONAL JOURNAL OF CLINICAL AND EXPERIMENTAL MEDICINE	4
IRANIAN JOURNAL OF VETERINARY RESEARCH	4
JOURNAL OF ETHNOPHARMACOLOGY	4
JOURNAL OF GLOBAL HEALTH	4
JOURNAL OF LEUKOCYTE BIOLOGY	4
JOURNAL OF PEDIATRIC INFECTIOUS DISEASES	4
JOURNAL OF VETERINARY MEDICAL SCIENCE	4
JOVE-JOURNAL OF VISUALIZED EXPERIMENTS	4
LANCET RESPIRATORY MEDICINE	4
MATHEMATICS	4
MEDICAL SCIENCE MONITOR	4
MEDICINA INTENSIVA	4
MOLECULAR IMMUNOLOGY	4
NATURE MICROBIOLOGY	4
PATHOGENS AND DISEASE	4
PEDIATRIC HEMATOLOGY AND ONCOLOGY	4
PEERJ	4
RESPIRATION	4
TROPICAL MEDICINE & INTERNATIONAL HEALTH	4
VETERINARY IMMUNOLOGY AND IMMUNOPATHOLOGY	4
VETERINARY JOURNAL	4
VIRAL IMMUNOLOGY	4
AMERICAN JOURNAL OF PATHOLOGY	3
ANALYTICAL CHEMISTRY	3
ANNALS OF CLINICAL MICROBIOLOGY AND ANTIMICROBIALS	3
BIOCHEMICAL AND BIOPHYSICAL RESEARCH COMMUNICATIONS	3
CELLULAR MICROBIOLOGY	3
CHAOS	3
CHEST	3
CLINICAL AND VACCINE IMMUNOLOGY	3
CLINICAL RESPIRATORY JOURNAL	3
CLINICAL SCIENCE	3
CLINICS IN CHEST MEDICINE	3
COMPARATIVE MEDICINE	3
CRITICAL CARE MEDICINE	3
ECLINICALMEDICINE	3
ENFERMEDADES INFECCIOSAS Y MICROBIOLOGIA CLINICA	3
EUROPEAN RESPIRATORY JOURNAL	3
FASEB JOURNAL	3
IMMUNOLOGY	3
INDIAN JOURNAL OF MEDICAL MICROBIOLOGY	3
INDIAN JOURNAL OF MEDICAL RESEARCH	3
INTERNATIONAL IMMUNOLOGY	3
INTERNATIONAL JOURNAL OF CHRONIC OBSTRUCTIVE PULMONARY DISEASE	3
JOURNAL OF ALLERGY AND CLINICAL IMMUNOLOGY	3
JOURNAL OF ANIMAL AND PLANT SCIENCES-JAPS	3
JOURNAL OF CRITICAL CARE	3
JOURNAL OF MICROBIOLOGY AND BIOTECHNOLOGY	3
JOURNAL OF PAEDIATRICS AND CHILD HEALTH	3
JOURNAL OF THE FORMOSAN MEDICAL ASSOCIATION	3
JOURNAL OF THE ROYAL SOCIETY INTERFACE	3
JOURNAL OF TRAVEL MEDICINE	3
JOURNAL OF VETERINARY RESEARCH	3
LANCET	3
LANCET INFECTIOUS DISEASES	3
MEMORIAS DO INSTITUTO OSWALDO CRUZ	3
MICROBIOME	3
MOLECULAR AND CELLULAR PROBES	3
MSYSTEMS	3
MUCOSAL IMMUNOLOGY	3
MYCOSES	3
NATURE IMMUNOLOGY	3
NPJ VACCINES	3
PAKISTAN JOURNAL OF ZOOLOGY	3
PAKISTAN VETERINARY JOURNAL	3
PESQUISA VETERINARIA BRASILEIRA	3
PROCEEDINGS OF THE ROYAL SOCIETY B-BIOLOGICAL SCIENCES	3
RESPIRATORY RESEARCH	3
REVIEWS IN MEDICAL VIROLOGY	3
REVISTA DO INSTITUTO DE MEDICINA TROPICAL DE SAO PAULO	3
SCIENCE	3
SCIENCE ADVANCES	3
SCIENCE IMMUNOLOGY	3
SCIENCE TRANSLATIONAL MEDICINE	3
TRANSLATIONAL PEDIATRICS	3
TROPICAL ANIMAL HEALTH AND PRODUCTION	3
TURKISH JOURNAL OF PEDIATRICS	3
VETERINARY MEDICINE AND SCIENCE	3
ACTA BIOTHEORETICA	2
ADVANCED SCIENCE	2
ADVANCES IN CONTINUOUS AND DISCRETE MODELS	2
AMERICAN JOURNAL OF EMERGENCY MEDICINE	2
AMERICAN JOURNAL OF INFECTION CONTROL	2
ANNALS ACADEMY OF MEDICINE SINGAPORE	2
ANNALS OF SAUDI MEDICINE	2
ANTIMICROBIAL AGENTS AND CHEMOTHERAPY	2
ANTIMICROBIAL RESISTANCE AND INFECTION CONTROL	2
ANTIVIRAL THERAPY	2
APPLIED AND ENVIRONMENTAL MICROBIOLOGY	2
APPLIED MATHEMATICS AND COMPUTATION	2
BIOMEDICAL AND ENVIRONMENTAL SCIENCES	2
BIOSCIENCE TRENDS	2
BIOTECHNOLOGY & BIOTECHNOLOGICAL EQUIPMENT	2
BMC BIOINFORMATICS	2
BMC GENOMICS	2
BMC MEDICINE	2
BMC MICROBIOLOGY	2
BRITISH POULTRY SCIENCE	2
BULLETIN OF MATHEMATICAL BIOLOGY	2
BULLETIN OF THE VETERINARY INSTITUTE IN PULAWY	2
CELLS	2
CHINA CDC WEEKLY	2
CLINICAL & TRANSLATIONAL IMMUNOLOGY	2
CLINICAL AND EXPERIMENTAL IMMUNOLOGY	2
CLINICS	2
CLINICS IN DERMATOLOGY	2
COLD SPRING HARBOR PERSPECTIVES IN MEDICINE	2
CURRENT INFECTIOUS DISEASE REPORTS	2
CURRENT OPINION IN PEDIATRICS	2
CYTOKINE	2
EUROPEAN JOURNAL OF INTERNAL MEDICINE	2
EUROPEAN JOURNAL OF MEDICAL RESEARCH	2
EXPERIMENTAL BIOLOGY AND MEDICINE	2
EXPERT REVIEW OF VACCINES	2
FRONTIERS IN PHARMACOLOGY	2
FRONTIERS IN PHYSIOLOGY	2
FUTURE VIROLOGY	2
HEART & LUNG	2
IMMUNOLOGICAL REVIEWS	2
IMMUNOLOGY AND CELL BIOLOGY	2
INFECTIOUS DISEASE CLINICS OF NORTH AMERICA	2
INFLAMMATION	2
INTERNATIONAL JOURNAL OF ANTIMICROBIAL AGENTS	2
INTERNATIONAL JOURNAL OF BIOLOGICAL MACROMOLECULES	2
INTERNATIONAL JOURNAL OF BIOMATHEMATICS	2
INTERNATIONAL JOURNAL OF PEPTIDE RESEARCH AND THERAPEUTICS	2
JAIDS-JOURNAL OF ACQUIRED IMMUNE DEFICIENCY SYNDROMES	2
JAMA NETWORK OPEN	2
JAMA-JOURNAL OF THE AMERICAN MEDICAL ASSOCIATION	2
JOURNAL OF BIOLOGICAL REGULATORS AND HOMEOSTATIC AGENTS	2
JOURNAL OF COMPARATIVE PATHOLOGY	2
JOURNAL OF EPIDEMIOLOGY AND GLOBAL HEALTH	2
JOURNAL OF IMMUNOLOGY RESEARCH	2
JOURNAL OF INTERFERON AND CYTOKINE RESEARCH	2
JOURNAL OF KOREAN MEDICAL SCIENCE	2
JOURNAL OF MICROBIOLOGY	2
JOURNAL OF NEUROINFLAMMATION	2
JOURNAL OF PEDIATRICS	2
JOURNAL OF PERSONALIZED MEDICINE	2
JOURNAL OF THE PEDIATRIC INFECTIOUS DISEASES SOCIETY	2
JOURNAL OF TRANSLATIONAL MEDICINE	2
JOURNAL OF TROPICAL PEDIATRICS	2
JOURNAL OF VETERINARY INTERNAL MEDICINE	2
JOURNAL OF WILDLIFE DISEASES	2
LANCET REGIONAL HEALTH-EUROPE	2
LIFE-BASEL	2
MATHEMATICAL BIOSCIENCES AND ENGINEERING	2
MEDICAL MICROBIOLOGY AND IMMUNOLOGY	2
MEDYCYNA WETERYNARYJNA-VETERINARY MEDICINE-SCIENCE AND PRACTICE	2
METABOLITES	2
MOLECULAR BIOLOGY AND EVOLUTION	2
MOLECULAR BIOLOGY REPORTS	2
MOLECULES	2
NANOMEDICINE	2
NEW ENGLAND JOURNAL OF MEDICINE	2
ONE HEALTH	2
OTOLARYNGOLOGY-HEAD AND NECK SURGERY	2
PEDIATRIC BLOOD & CANCER	2
PEDIATRIC EMERGENCY CARE	2
PHYSICAL REVIEW E	2
PLOS BIOLOGY	2
PREVENTIVE MEDICINE	2
PREVENTIVE VETERINARY MEDICINE	2
PUBLIC HEALTH	2
RESEARCH IN VETERINARY SCIENCE	2
RESPIRATORY MEDICINE	2
RESPIROLOGY	2
REVISTA ESPANOLA DE QUIMIOTERAPIA	2
RSC ADVANCES	2
SEMINARS IN IMMUNOLOGY	2
SHOCK	2
SIGNAL TRANSDUCTION AND TARGETED THERAPY	2
THERAPEUTIC ADVANCES IN RESPIRATORY DISEASE	2
TOXINS	2
TRANSPLANTATION	2
TUBERCULOSIS	2
VECTOR-BORNE AND ZOONOTIC DISEASES	2
VETERINARIA ITALIANA	2
VETERINARSKI ARHIV	2
VIROLOGICA SINICA	2
WORLD JOURNAL OF PEDIATRICS	2
ZOONOSES AND PUBLIC HEALTH	2
ACS INFECTIOUS DISEASES	1
ACS SENSORS	1
ACTA CLINICA BELGICA	1
ACTA MICROBIOLOGICA ET IMMUNOLOGICA HUNGARICA	1
ACTA OTO-LARYNGOLOGICA	1
ACTA TROPICA	1
ACTA VETERINARIA SCANDINAVICA	1
ACTA VETERINARIA-BEOGRAD	1
ADVANCED THERAPEUTICS	1
ADVANCES IN CLINICAL AND EXPERIMENTAL MEDICINE	1
AGING-US	1
AIDS	1
ALLERGOLOGIA ET IMMUNOPATHOLOGIA	1
ALLERGY	1
AMERICAN FAMILY PHYSICIAN	1
AMERICAN JOURNAL OF CARDIOLOGY	1
AMERICAN JOURNAL OF EPIDEMIOLOGY	1
AMERICAN JOURNAL OF HEMATOLOGY	1
AMERICAN JOURNAL OF MANAGED CARE	1
AMERICAN JOURNAL OF MEDICINE	1
AMERICAN JOURNAL OF PERINATOLOGY	1
AMERICAN JOURNAL OF PHYSIOLOGY-HEART AND CIRCULATORY PHYSIOLOGY	1
AMERICAN JOURNAL OF RESPIRATORY CELL AND MOLECULAR BIOLOGY	1
AMERICAN JOURNAL OF THE MEDICAL SCIENCES	1
ANAEROBE	1
ANALES DE PEDIATRIA	1
ANALYST	1
ANIMAL BIOTECHNOLOGY	1
ANKARA UNIVERSITESI VETERINER FAKULTESI DERGISI	1
ANNALI DELL ISTITUTO SUPERIORE DI SANITA	1
ANNALS OF EPIDEMIOLOGY	1
ANNALS OF GLOBAL HEALTH	1
ANNALS OF INTERNAL MEDICINE	1
ANNALS OF TROPICAL PAEDIATRICS	1
ANNUAL REVIEW OF IMMUNOLOGY, VOL 31	1
ANNUAL REVIEW OF NUTRITION, VOL 31	1
ANNUAL REVIEW OF VIROLOGY, VOL 4	1
ANTIOXIDANTS & REDOX SIGNALING	1
APPLIED ECOLOGY AND ENVIRONMENTAL RESEARCH	1
ARCHIVES DE PEDIATRIE	1
ARCHIVES OF BIOLOGICAL SCIENCES	1
ARCHIVES OF DISEASE IN CHILDHOOD	1
ARCHIVES OF IRANIAN MEDICINE	1
ARCHIVES OF MEDICAL SCIENCE	1
ARCHIVES OF ORAL BIOLOGY	1
ARCHIVES OF PEDIATRICS & ADOLESCENT MEDICINE	1
ARCHIVES OF PUBLIC HEALTH	1
ARCHIVUM IMMUNOLOGIAE ET THERAPIAE EXPERIMENTALIS	1
ARTIFICIAL ORGANS	1
ASIAN BIOMEDICINE	1
ASIAN PACIFIC JOURNAL OF TROPICAL MEDICINE	1
AVIATION SPACE AND ENVIRONMENTAL MEDICINE	1
AXIOMS	1
BALKAN MEDICAL JOURNAL	1
BEILSTEIN JOURNAL OF NANOTECHNOLOGY	1
BENEFICIAL MICROBES	1
BERLINER UND MUNCHENER TIERARZTLICHE WOCHENSCHRIFT	1
BIOCHEMISTRY	1
BIOCHEMISTRY-MOSCOW	1
BIOCHIMICA ET BIOPHYSICA ACTA-MOLECULAR BASIS OF DISEASE	1
BIOESSAYS	1
BIOFABRICATION	1
BIOLOGICAL REVIEWS	1
BIOLOGY-BASEL	1
BIOMARKERS	1
BIOSYSTEMS	1
BIOTECHNOLOGY AND GENETIC ENGINEERING REVIEWS, VOL 30, ISSUE 1	1
BIOTECHNOLOGY LETTERS	1
BMC BIOLOGY	1
BMC PREGNANCY AND CHILDBIRTH	1
BMC SYSTEMS BIOLOGY	1
BONE MARROW TRANSPLANTATION	1
BRAIN BEHAVIOR AND IMMUNITY	1
BRAZILIAN JOURNAL OF POULTRY SCIENCE	1
BRIEFINGS IN BIOINFORMATICS	1
BURNS & TRAUMA	1
CANADIAN JOURNAL OF ANESTHESIA-JOURNAL CANADIEN D ANESTHESIE	1
CANADIAN JOURNAL OF NEUROLOGICAL SCIENCES	1
CANADIAN JOURNAL OF VETERINARY RESEARCH-REVUE CANADIENNE DE RECHERCHE VETERINAIRE	1
CANADIAN RESPIRATORY JOURNAL	1
CARDIOLOGY IN THE YOUNG	1
CELL	1
CELL AND BIOSCIENCE	1
CELL BIOLOGY INTERNATIONAL	1
CELL COMMUNICATION AND SIGNALING	1
CELL RESEARCH	1
CELLULAR & MOLECULAR IMMUNOLOGY	1
CELLULAR IMMUNOLOGY	1
CENTRAL EUROPEAN JOURNAL OF IMMUNOLOGY	1
CHAOS SOLITONS & FRACTALS	1
CHEMICAL SCIENCE	1
CHEMMEDCHEM	1
CHINESE MEDICAL JOURNAL	1
CHINESE SCIENCE BULLETIN	1
CLEVELAND CLINIC JOURNAL OF MEDICINE	1
CLINICAL & DEVELOPMENTAL IMMUNOLOGY	1
CLINICAL AND APPLIED THROMBOSIS-HEMOSTASIS	1
CLINICAL AND EXPERIMENTAL MEDICINE	1
CLINICAL AND EXPERIMENTAL PHARMACOLOGY AND PHYSIOLOGY	1
CLINICAL CHEMISTRY AND LABORATORY MEDICINE	1
CLINICAL MEDICINE	1
CLINICAL PULMONARY RESEARCH	1
CLINICAL REVIEWS IN ALLERGY & IMMUNOLOGY	1
COMPTES RENDUS DE L ACADEMIE BULGARE DES SCIENCES	1
COMPUTATIONAL AND MATHEMATICAL METHODS IN MEDICINE	1
COMPUTATIONAL AND STRUCTURAL BIOTECHNOLOGY JOURNAL	1
COPD-JOURNAL OF CHRONIC OBSTRUCTIVE PULMONARY DISEASE	1
CRITICAL CARE NURSE	1
CURRENT HIV/AIDS REPORTS	1
CURRENT MEDICAL SCIENCE	1
CURRENT MICROBIOLOGY	1
CURRENT TOPICS IN MEDICINAL CHEMISTRY	1
CURRENT TRENDS IN IMMUNITY AND RESPIRATORY INFECTIONS	1
CYTOKINE & GROWTH FACTOR REVIEWS	1
CYTOMETRY PART A	1
CYTOTHERAPY	1
DEUTSCHES ARZTEBLATT INTERNATIONAL	1
DEVELOPMENTAL AND COMPARATIVE IMMUNOLOGY	1
DIABETES RESEARCH AND CLINICAL PRACTICE	1
DISCOVERY MEDICINE	1
DOKLADY BIOCHEMISTRY AND BIOPHYSICS	1
DRUG DESIGN DEVELOPMENT AND THERAPY	1
DRUG DISCOVERY TODAY	1
EARLY HUMAN DEVELOPMENT	1
EBIOMEDICINE	1
ECOLOGY AND EVOLUTION	1
ECOLOGY LETTERS	1
EFSA JOURNAL	1
ELECTROPHORESIS	1
ELIFE	1
EMBO REPORTS	1
EMERGENCY MEDICINE JOURNAL	1
ENDOCRINOLOGIA DIABETES Y NUTRICION	1
ENGINEERING	1
ENVIRONMENT INTERNATIONAL	1
EPIDEMIOLOGY	1
EUROPEAN JOURNAL OF MEDICINAL CHEMISTRY	1
EUROPEAN JOURNAL OF NEUROLOGY	1
EUROPEAN JOURNAL OF PEDIATRICS	1
EUROPEAN JOURNAL OF PUBLIC HEALTH	1
EUROPEAN JOURNAL OF WILDLIFE RESEARCH	1
EUROPEAN RESPIRATORY REVIEW	1
EVOLUTION MEDICINE AND PUBLIC HEALTH	1
EXPERIMENTAL ANIMALS	1
EXPERT OPINION ON DRUG METABOLISM & TOXICOLOGY	1
EXPERT REVIEW OF CLINICAL PHARMACOLOGY	1
FEMS MICROBIOLOGY LETTERS	1
FOOD AND ENVIRONMENTAL VIROLOGY	1
FRONTIERS IN GENETICS	1
FRONTIERS IN NEUROLOGY	1
FRONTIERS IN PHYSICS	1
FUNCTIONAL & INTEGRATIVE GENOMICS	1
GACETA MEDICA DE MEXICO	1
GENE	1
GENOME MEDICINE	1
GERIATRICS & GERONTOLOGY INTERNATIONAL	1
GEROSCIENCE	1
GUT MICROBES	1
HAEMATOLOGICA	1
HAEMATOLOGICA-THE HEMATOLOGY JOURNAL	1
HEALTH ECONOMICS	1
HEALTH TECHNOLOGY ASSESSMENT	1
HEALTHCARE	1
HEALTHMED	1
HIPPOKRATIA	1
HONG KONG MEDICAL JOURNAL	1
HOW TO OVERCOME THE ANTIBIOTIC CRISIS: FACTS, CHALLENGES, TECHNOLOGIES AND FUTURE PERSPECTIVES	1
IMMUNITY INFLAMMATION AND DISEASE	1
INDIAN JOURNAL OF ANIMAL RESEARCH	1
INDIAN JOURNAL OF PHARMACEUTICAL SCIENCES	1
INDIAN JOURNAL OF TRADITIONAL KNOWLEDGE	1
INDOOR AIR	1
INFECTION CONTROL & HOSPITAL EPIDEMIOLOGY	1
INFECTION CONTROL AND HOSPITAL EPIDEMIOLOGY	1
INFECTIOUS DISEASES AND NANOMEDICINE III	1
INFECTIOUS DISEASES OF POVERTY	1
INFLAMMATION RESEARCH	1
INFLUENZA AND RESPIRATORY CARE	1
INFLUENZA PATHOGENESIS AND CONTROL - VOL I	1
INTERNAL AND EMERGENCY MEDICINE	1
INTERNAL MEDICINE JOURNAL	1
INTERNATIONAL JOURNAL FOR PARASITOLOGY	1
INTERNATIONAL JOURNAL OF APPLIED RESEARCH IN VETERINARY MEDICINE	1
INTERNATIONAL JOURNAL OF ENVIRONMENTAL HEALTH RESEARCH	1
INTERNATIONAL JOURNAL OF EPIDEMIOLOGY	1
INTERNATIONAL JOURNAL OF MEDICAL MICROBIOLOGY	1
INTERNATIONAL JOURNAL OF OCCUPATIONAL AND ENVIRONMENTAL HEALTH	1
INTERNATIONAL JOURNAL OF PHARMACEUTICS	1
INTERNATIONAL JOURNAL OF PSYCHIATRY IN MEDICINE	1
INTERNATIONAL JOURNAL OF STD & AIDS	1
INTERVIROLOGY	1
IRANIAN JOURNAL OF BIOTECHNOLOGY	1
IRANIAN JOURNAL OF PUBLIC HEALTH	1
ISRAEL JOURNAL OF VETERINARY MEDICINE	1
ISRAEL MEDICAL ASSOCIATION JOURNAL	1
IUBMB LIFE	1
JAPANESE DENTAL SCIENCE REVIEW	1
JAVMA-JOURNAL OF THE AMERICAN VETERINARY MEDICAL ASSOCIATION	1
JOURNAL OF ANIMAL AND PLANT SCIENCES	1
JOURNAL OF ANIMAL ECOLOGY	1
JOURNAL OF APPLIED MICROBIOLOGY	1
JOURNAL OF ARTIFICIAL ORGANS	1
JOURNAL OF BACTERIOLOGY	1
JOURNAL OF BASIC MICROBIOLOGY	1
JOURNAL OF BIOLOGICAL SYSTEMS	1
JOURNAL OF BIOMEDICAL SCIENCE	1
JOURNAL OF BREATH RESEARCH	1
JOURNAL OF BUILDING ENGINEERING	1
JOURNAL OF BURN CARE & RESEARCH	1
JOURNAL OF CLINICAL PATHOLOGY	1
JOURNAL OF COSMETIC DERMATOLOGY	1
JOURNAL OF EMERGENCY MEDICINE	1
JOURNAL OF ENVIRONMENTAL PROTECTION AND ECOLOGY	1
JOURNAL OF FOOD AGRICULTURE & ENVIRONMENT	1
JOURNAL OF HEPATOLOGY	1
JOURNAL OF HOSPITAL INFECTION	1
JOURNAL OF INNATE IMMUNITY	1
JOURNAL OF INTERNATIONAL MEDICAL RESEARCH	1
JOURNAL OF INVESTIGATIVE SURGERY	1
JOURNAL OF KING SAUD UNIVERSITY SCIENCE	1
JOURNAL OF LABORATORY MEDICINE	1
JOURNAL OF LAPAROENDOSCOPIC & ADVANCED SURGICAL TECHNIQUES	1
JOURNAL OF MEDICAL PRIMATOLOGY	1
JOURNAL OF MOLECULAR BIOLOGY	1
JOURNAL OF MULTIDISCIPLINARY HEALTHCARE	1
JOURNAL OF NANOBIOTECHNOLOGY	1
JOURNAL OF NUTRITIONAL BIOCHEMISTRY	1
JOURNAL OF PATHOLOGY	1
JOURNAL OF PHARMACEUTICAL AND BIOMEDICAL ANALYSIS	1
JOURNAL OF PHARMACOKINETICS AND PHARMACODYNAMICS	1
JOURNAL OF PHARMACOLOGICAL SCIENCES	1
JOURNAL OF POULTRY SCIENCE	1
JOURNAL OF PROTEOMICS	1
JOURNAL OF RESEARCH IN MEDICAL SCIENCES	1
JOURNAL OF SURGICAL RESEARCH	1
JOURNAL OF SWINE HEALTH AND PRODUCTION	1
JOURNAL OF THE HELLENIC VETERINARY MEDICAL SOCIETY	1
JOURNAL OF THE PAKISTAN MEDICAL ASSOCIATION	1
JOURNAL OF THE ROYAL SOCIETY OF MEDICINE	1
JOURNAL OF TRADITIONAL CHINESE MEDICINE	1
JOURNAL OF TRANSLATIONAL INTERNAL MEDICINE	1
JOURNAL OF VIRUS ERADICATION	1
KOREAN JOURNAL OF CHEMICAL ENGINEERING	1
KOREAN JOURNAL OF INTERNAL MEDICINE	1
KOREAN JOURNAL OF PARASITOLOGY	1
KOREAN JOURNAL OF RADIOLOGY	1
KUWAIT MEDICAL JOURNAL	1
LAB ON A CHIP	1
LABMEDICINE	1
LEGAL MEDICINE	1
LETTERS IN DRUG DESIGN & DISCOVERY	1
LIFE SCIENCE ALLIANCE	1
MALAWI MEDICAL JOURNAL	1
MALAYSIAN JOURNAL OF PATHOLOGY	1
MATHEMATICAL AND COMPUTER MODELLING	1
MATHEMATICAL BIOSCIENCES	1
MATHEMATICAL METHODS IN THE APPLIED SCIENCES	1
MEDECINE ET MALADIES INFECTIEUSES	1
MEDICAL MOLECULAR MORPHOLOGY	1
MEDICAL PRINCIPLES AND PRACTICE	1
MEDICINA CLINICA	1
MEDITERRANEAN JOURNAL OF HEMATOLOGY AND INFECTIOUS DISEASES	1
METABOLOMICS	1
MICROBIAL CELL	1
MICROBIAL DRUG RESISTANCE	1
MICROBIOLOGY AND IMMUNOLOGY	1
MICROCHIMICA ACTA	1
MICROPOROUS AND MESOPOROUS MATERIALS	1
MIKROBIYOLOJI BULTENI	1
MILITARY MEDICINE	1
MINERVA PEDIATRICA	1
MMWR-MORBIDITY AND MORTALITY WEEKLY REPORT	1
MOLECULAR ASPECTS OF MEDICINE	1
MOLECULAR BIOLOGY	1
MOLECULAR ECOLOGY	1
MOLECULAR GENETICS & GENOMIC MEDICINE	1
MOLECULAR GENETICS MICROBIOLOGY AND VIROLOGY	1
MOLECULAR MEDICINE REPORTS	1
MOLECULAR MICROBIOLOGY	1
MOLECULAR PHYLOGENETICS AND EVOLUTION	1
MOLECULAR THERAPY METHODS & CLINICAL DEVELOPMENT	1
MYCOPATHOLOGIA	1
NATURE	1
NATURE REVIEWS MICROBIOLOGY	1
NOBEL MEDICUS	1
NONLINEAR ANALYSIS-REAL WORLD APPLICATIONS	1
NUTRIENTS	1
OBSTETRICS AND GYNECOLOGY CLINICS OF NORTH AMERICA	1
ONCOTARGET	1
ONDERSTEPOORT JOURNAL OF VETERINARY RESEARCH	1
OPEN MEDICINE	1
ORL-JOURNAL FOR OTO-RHINO-LARYNGOLOGY AND ITS RELATED SPECIALTIES	1
PAEDIATRIC RESPIRATORY REVIEWS	1
PAKISTAN JOURNAL OF PHARMACEUTICAL SCIENCES	1
PARASITES & VECTORS	1
PEDIATRIC ALLERGY AND IMMUNOLOGY	1
PEDIATRIC AND DEVELOPMENTAL PATHOLOGY	1
PEDIATRIC DERMATOLOGY	1
PEDIATRICS INTERNATIONAL	1
PHARMACEUTICS	1
PHARMACOLOGICAL REPORTS	1
PHARMACOLOGICAL RESEARCH	1
PHARMACOTHERAPY	1
PHILOSOPHICAL TRANSACTIONS OF THE ROYAL SOCIETY B-BIOLOGICAL SCIENCES	1
PHYSICA A-STATISTICAL MECHANICS AND ITS APPLICATIONS	1
PLOS MEDICINE	1
POLISH JOURNAL OF MICROBIOLOGY	1
PORCINE HEALTH MANAGEMENT	1
POSTGRADUATE MEDICINE	1
PROSPECT IN PEDIATRIC DISEASES MEDICINE	1
PROTEOMICS CLINICAL APPLICATIONS	1
PULMONARY DISORDERS AND THERAPY	1
QJM-AN INTERNATIONAL JOURNAL OF MEDICINE	1
RESPIRATORY CARE	1
RESPIRATORY CONTAGION	1
RESPIRATORY MEDICINE AND SCIENCE	1
RESPIRATORY REGULATION - THE MOLECULAR APPROACH	1
RESULTS IN PHYSICS	1
REVISTA ARGENTINA DE MICROBIOLOGIA	1
REVISTA DA SOCIEDADE BRASILEIRA DE MEDICINA TROPICAL	1
REVISTA IBEROAMERICANA DE MICOLOGIA	1
REVISTA INTERNACIONAL DE MEDICINA Y CIENCIAS DE LA ACTIVIDAD FISICA Y DEL DEPORTE	1
REVISTA MEDICA DE CHILE	1
REVUE SCIENTIFIQUE ET TECHNIQUE-OFFICE INTERNATIONAL DES EPIZOOTIES	1
RISK ANALYSIS	1
ROYAL SOCIETY OPEN SCIENCE	1
SAINS MALAYSIANA	1
SAMJ SOUTH AFRICAN MEDICAL JOURNAL	1
SAUDI JOURNAL OF BIOLOGICAL SCIENCES	1
SAUDI MEDICAL JOURNAL	1
SCIENCE CHINA-LIFE SCIENCES	1
SEXUALLY TRANSMITTED DISEASES	1
SIAM JOURNAL ON APPLIED MATHEMATICS	1
SINGAPORE MEDICAL JOURNAL	1
SLOVENIAN VETERINARY RESEARCH	1
SMALL	1
SOUTHEAST ASIAN JOURNAL OF TROPICAL MEDICINE AND PUBLIC HEALTH	1
SWISS MEDICAL WEEKLY	1
TALANTA	1
THAI JOURNAL OF VETERINARY MEDICINE	1
THEORETICAL BIOLOGY AND MEDICAL MODELLING	1
TISSUE & CELL	1
TRANSACTIONS OF THE ROYAL SOCIETY OF TROPICAL MEDICINE AND HYGIENE	1
TRANSLATIONAL RESEARCH	1
TRAVEL MEDICINE AND INFECTIOUS DISEASE	1
TRENDS IN MICROBIOLOGY	1
TRENDS IN PARASITOLOGY	1
TROPICAL BIOMEDICINE	1
VETERINARY CLINICS OF NORTH AMERICA-FOOD ANIMAL PRACTICE	1
VETERINARY CLINICS OF NORTH AMERICA-SMALL ANIMAL PRACTICE	1
VETERINARY PATHOLOGY	1
VETERINARY RESEARCH COMMUNICATIONS	1
VOJNOSANITETSKI PREGLED	1
