# Supplementary material for: The global trends and clinical progress in influenza co-infection: a visualization and bibliometric analysis (2005–2025)
Source: Front Microbiol. 2025 Oct 8;16:1658752. doi: 10.3389/fmicb.2025.1658752 (PMC12540439; doi:10.3389/fmicb.2025.1658752)
Supplement: Supplementary file 3 [file Table_2.xlsx]

## Sheet: Sheet1
No.	Reference	Title
1	Morens DM, 2008, J INFECT DIS, V198, P962, DOI 10.1086/591708,	Bacterial complications during pandemic influenza infection.
2	Dawood FS, 2009, NEW ENGL J MED, V360, P2605, DOI 10.1056/NEJMoa0903810,	Emergence of a novel swine-origin influenza A (H1N1) virus in humans.
3	Perez-Padilla R, 2009, NEW ENGL J MED, V361, P680, DOI 10.1056/NEJMoa0904252,	Pneumonia and respiratory failure from swine-origin influenza A (H1N1) in Mexico.
4	Centers for Disease Control and Prevention (CDC), 2009, MMWR MORB MORTAL WKLY REP, V58, P1071 2009	Bacterial coinfections in lung tissue specimens from fatal cases of 2009 pandemic influenza A (H1N1) - United States, May-August 2009.
5	Jain S, 2009, NEW ENGL J MED, V361, P1935, DOI 10.1056/NEJMoa0906695,	Hospitalized patients with 2009 H1N1 influenza in the United States, April-June 2009.
6	Palacios G, 2009, PLOS ONE, V4, P0, DOI 10.1371/journal.pone.0008540,	Streptococcus pneumoniae coinfection is correlated with the severity of H1N1 pandemic influenza.
7	Nakamura S, 2011, J CLIN INVEST, V121, P3657, DOI 10.1172/JCI57762,	Synergistic stimulation of type I interferons during influenza virus coinfection promotes Streptococcus pneumoniae colonization in mice.
8	Kudva A, 2011, J IMMUNOL, V186, P1666, DOI 10.4049/jimmunol.1002194,	Influenza A inhibits Th17-mediated host defense against bacterial pneumonia in mice.
9	Rice TW, 2012, CRIT CARE MED, V40, P1487, DOI 10.1097/CCM.0b013e318246f23,	Critical illness from 2009 pandemic influenza A virus and bacterial coinfection in the United States.
10	Chertow DS, 2013, JAMA-J AM MED ASSOC, V309, P275, DOI 10.1001/jama.2012.1914139,	Bacterial coinfection in influenza: a grand rounds review.
11	Ghoneim HE, 2013, J IMMUNOL, V191, P1250, DOI 10.4049/jimmunol.1300014,	Depletion of alveolar macrophages during influenza infection facilitates bacterial superinfections.
12	Smith AM, 2013, PLOS PATHOG, V9, P0, DOI 10.1371/journal.ppat.1003238,	Kinetics of coinfection with influenza A virus and Streptococcus pneumoniae.
13	McCullers JA, 2014, NAT REV MICROBIOL, V12, P252, DOI 10.1038/nrmicro3231,	The co-pathogenesis of influenza viruses with bacteria in the lung.
14	Rynda-Apple A, 2015, INFECT IMMUN, V83, P3764, DOI 10.1128/IAI.02098-15,	Influenza and Bacterial Superinfection: Illuminating the Immunologic Mechanisms of Disease.
15	Klein EY, 2016, INFLUENZA OTHER RESP, V10, P394, DOI 10.1111/irv.12398,	The frequency of influenza and bacterial coinfection: a systematic review and meta-analysis.
16	Zhou F, 2020, LANCET, V395, P1054, DOI 10.1016/S0140-6736(20)30566-3,	Clinical course and risk factors for mortality of adult inpatients with COVID-19 in Wuhan, China: a retrospective cohort study.
17	Kim D, 2020, JAMA-J AM MED ASSOC, V323, P2085, DOI 10.1001/jama.2020.6266,	Rates of Co-infection Between SARS-CoV-2 and Other Respiratory Pathogens.
18	Huang CL, 2020, LANCET, V395, P497, DOI 10.1016/S0140-6736(20)30183-5,	Clinical features of patients infected with 2019 novel coronavirus in Wuhan, China.
19	Lansbury L, 2020, J INFECTION, V81, P266, DOI 10.1016/j.jinf.2020.05.046,	Co-infections in people with COVID-19: a systematic review and meta-analysis.
20	Langford BJ, 2020, CLIN MICROBIOL INFEC, V26, P1622, DOI 10.1016/j.cmi.2020.07.016,	Bacterial co-infection and secondary infection in patients with COVID-19: a living rapid review and meta-analysis.
21	Garcia-Vidal C, 2021, CLIN MICROBIOL INFEC, V27, P83, DOI 10.1016/j.cmi.2020.09.041,	Incidence of co-infections and superinfections in hospitalized patients with COVID-19: a retrospective cohort study.
22	Rawson TM, 2020, CLIN INFECT DIS, V71, P2459, DOI 10.1093/cid/ciaa530,	Bacterial and Fungal Coinfection in Individuals With Coronavirus: A Rapid Review To Support COVID-19 Antimicrobial Prescribing.
23	Bai L, 2021, CELL RES, V31, P395, DOI 10.1038/s41422-021-00473-1,	Coinfection with influenza A virus enhances SARS-CoV-2 infectivity.
24	Swets MC, 2022, LANCET, V399, P1463, DOI 10.1016/S0140-6736(22)00383-X,	SARS-CoV-2 co-infection with influenza viruses, respiratory syncytial virus, or adenoviruses.
25	Chow EJ, 2023, NAT REV MICROBIOL, V21, P195, DOI 10.1038/s41579-022-00847-9,	The effects of the COVID-19 pandemic on community respiratory virus activity.
