# Supplementary material for: The global trends and clinical progress in influenza co-infection: a visualization and bibliometric analysis (2005–2025)
Source: Front Microbiol. 2025 Oct 8;16:1658752. doi: 10.3389/fmicb.2025.1658752 (PMC12540439; doi:10.3389/fmicb.2025.1658752)
Supplement: Supplementary file 4 [file Table_3.xlsx]

## Sheet: Sheet1
Label	Cluster	Occurrences
infection	1	694
influenza a virus	1	323
streptococcus pneumoniae	1	279
pandemic influenza	1	195
bacteria	1	134
bacterial pneumonia	1	124
pathogenesis	1	117
staphylococcus aureus	1	110
vaccine	1	110
immune response	1	107
expression	1	103
mice	1	101
vaccination	1	79
immunity	1	74
inflammation	1	72
respiratory-tract	1	68
antibody	1	63
susceptibility	1	62
responses	1	60
cells	1	59
neuraminidase	1	59
protection	1	57
pneumococcal pneumonia	1	53
resistance	1	52
colonization	1	48
lung	1	48
mouse model	1	48
efficacy	1	45
lethal synergism	1	45
in vitro	1	43
superinfection	1	43
activation	1	42
t cells	1	42
secondary infection	1	40
innate immunity	1	38
model	1	38
dendritic cells	1	37
sepsis	1	36
epithelial-cells	1	34
gene expression	1	32
alveolar macrophages	1	31
interferon	1	31
receptor	1	30
in vivo	1	29
carriage	1	28
mechanisms	1	28
acute lung injury	1	27
macrophages	1	27
conjugate vaccine	1	26
differentiation	1	26
children	2	428
respiratory syncytial virus	2	420
epidemiology	2	278
disease	2	255
respiratory tract infection	2	231
respiratory virus	2	197
viral infection	2	167
polymerase-chain-reaction	2	166
diagnosis	2	151
impact	2	146
infants	2	122
human metapneumovirus	2	114
real-time pcr	2	108
rhinovirus	2	95
coronavirus	2	90
young children	2	90
etiology	2	82
severity	2	82
burden	2	78
illness	2	76
pathogens	2	69
hospitalized children	2	67
acute respiratory infection	2	65
disease severity	2	54
bronchiolitis	2	51
multiplex pcr	2	48
assay	2	46
human bocavirus	2	45
association	2	41
adenovirus	2	40
respiratory pathogens	2	39
seasonality	2	37
influenza-like illness	2	33
community	2	31
viral coinfection	2	31
interference	2	28
tract	2	27
viral load	2	26
asthma	2	25
multiple	2	25
parainfluenza virus	2	25
virus	3	636
transmission	3	161
surveillance	3	136
evolution	3	116
identification	3	102
prevalence	3	100
avian influenza	3	89
hemagglutinin	3	80
poultry	3	76
replication	3	74
pigs	3	71
reassortment	3	63
dynamics	3	61
pathogenicity	3	61
outbreak	3	60
protein	3	53
virulence	3	51
swine	3	49
h5n1	3	48
chickens	3	40
china	3	37
gene	3	36
avian influenza virus	3	35
generation	3	35
emergence	3	34
phylogenetic analysis	3	33
diversity	3	29
h3n2	3	29
h9n2	3	28
wild birds	3	27
strains	3	26
hong-kong	3	25
newcastle-disease virus	3	25
origin	3	25
covid-19	4	495
pneumonia	4	332
community-acquired pneumonia	4	213
united-states	4	176
mortality	4	166
adults	4	123
h1n1	4	121
bacterial coinfection	4	105
risk	4	92
risk factors	4	80
hospitalization	4	75
critically-ill patients	4	69
outcomes	4	66
seasonal influenza	4	66
management	4	65
clinical characteristics	4	62
oseltamivir	4	49
pandemic	4	46
hiv	4	42
death	4	41
guidelines	4	33
hospitalized patients	4	31
tuberculosis	4	31
complications	4	30
c-reactive protein	4	29
viral pneumonia	4	28
prevention	4	26
cohort	4	25
influenza vaccination	4	25
procalcitonin	4	25
